# Supplementary material for: Donor–Acceptor–Donor 1H-Benzo[d]imidazole Derivatives as Optical Waveguides
Source: Molecules. 2023 Jun 8;28(12):4631. doi: 10.3390/molecules28124631 (PMC10304989; doi:10.3390/molecules28124631)
Supplement: Supplementary file 1 [file molecules-28-04631-s001.zip]

Archive with 1 entries (1 files):
- molecules-2401183-supplementary.pdf
